# Supplementary material for: Microwave-Assisted Production and Regeneration of Granular Expanded Graphite for the Adsorption of Cationic Dye Methylene Blue from Aqueous Solutions
Source: Materials (Basel). 2026 Jul 6;19(13):2884. doi: 10.3390/ma19132884 (PMC13363074; doi:10.3390/ma19132884)
Supplement: Supplementary file 1 [file materials-19-02884-s001.zip]

Archive with 1 entries (1 files):
- materials-4346904-supplementary.pdf
